# Supplementary material for: Control of Crystallization of PBT-PC Blends by Anisotropic SiO2 and GeO2 Glass Flakes
Source: Polymers (Basel). 2022 Oct 27;14(21):4555. doi: 10.3390/polym14214555 (PMC9658842; doi:10.3390/polym14214555)
Supplement: Supplementary file 1 [file polymers-14-04555-s001.zip]

Archive with 1 entries (1 files):
- polymers-1993038-supplementary.pdf
